# Supplementary material for: The Copper Chaperone Protein Gene GmATX1 Promotes Seed Vigor and Seedling Tolerance under Heavy Metal and High Temperature and Humidity Stresses in Transgenic Arabidopsis
Source: Plants (Basel). 2022 May 17;11(10):1325. doi: 10.3390/plants11101325 (PMC9143580; doi:10.3390/plants11101325)
Supplement: Supplementary file 1 [file plants-11-01325-s001.zip]

Archive with 2 entries (2 files):
- Supplemental TableS1.pdf
- Supplementary Figure.pdf
